# Supplementary material for: Development and Validation of Open-Source R Package HMCtdm for Therapeutic Drug Monitoring
Source: Pharmaceuticals (Basel). 2022 Jan 21;15(2):127. doi: 10.3390/ph15020127 (PMC8875672; doi:10.3390/ph15020127)
Supplement: Supplementary file 1 [file pharmaceuticals-15-00127-s001.zip]

Archive with 3 entries (3 files):
- [Supplementary File S1]_The results for Internal validation_English_edited.pdf
- [Supplementary File S2]_The results for External validation_English_edited.pdf
- [Supplementary File S3]_The results for Internal validation with MAP estimation_English_edited.pdf
